# Supplementary material for: The ω‐3 fatty acid α‐linolenic acid extends Caenorhabditis elegans lifespan via NHR‐49/PPARα and oxidation to oxylipins
Source: Aging Cell. 2017 Aug 3;16(5):1125–35. doi: 10.1111/acel.12651 (PMC5595674; doi:10.1111/acel.12651)
Supplement: Supplementary file 1 — Table S1 Mean survival and lifetable data for lifespan experiments. [file ACEL-16-1125-s001.xlsx]

## Sheet: Fig1B Lifetable_mean survival
Figure 1B Life Table										Figure 1B Mean Survival
	Beg.				Std.						no. of	restricted
Interval	Total	Deaths	Lost	Survival	Error	[95% Conf. Int.]				treatment	subjects	mean	Std. Err.	[95% Conf.	Interval]
10mM ALA										10mM ALA	80	15.1456	0.296183	14.5651	15.7262
7 8	80	1	4	0.9872	0.0127	0.9125 0.9982				2mM ALA	82	14.5304	0.530018	13.4916	15.5693
8 9	75	0	1	0.9872	0.0127	0.9125 0.9982				5mM ALA	96	16.9265	0.355902	16.2289	17.624
9 10	74	1	0	0.9738	0.0183	0.8994 0.9934				Control	88	13.1534	0.48264	12.2075	14.0994
10 11	73	1	1	0.9604	0.0224	0.8822 0.9871
12 13	71	7	0	0.8657	0.0395	0.7647 0.9254
13 14	64	4	0	0.8116	0.0454	0.7027 0.8838				Figure 1B Statistics
14 15	60	14	0	0.6222	0.0563	0.5017 0.7215
15 16	46	17	0	0.3923	0.0568	0.2816 0.5010				p=0.0052 for control vs. 2 mM ALA treatment by log-rank test
16 17	29	14	0	0.2029	0.0468	0.1204 0.3007
17 18	15	6	0	0.1217	0.038	0.0598 0.2071				p<0.0001 for control vs. 5 mM ALA treatment by log-rank test
20 21	9	8	0	0.0135	0.0134	0.0012 0.0647
21 22	1	1	0	0	.	. .				p<0.0001 for control vs. 10 mM ALA treatment by log-rank test
2mM ALA
7 8	82	4	3	0.9503	0.0242	0.8730 0.9811
8 9	75	5	1	0.8865	0.0356	0.7932 0.9393
9 10	69	9	0	0.7709	0.0475	0.6612 0.8490
10 11	60	6	2	0.6925	0.0523	0.5771 0.7823
12 13	52	4	0	0.6392	0.0547	0.5216 0.7351
13 14	48	3	0	0.5993	0.0559	0.4811 0.6989
14 15	45	4	1	0.5454	0.057	0.4275 0.6489
15 16	40	6	0	0.4636	0.0574	0.3485 0.5708
16 17	34	6	0	0.3818	0.0562	0.2728 0.4898
17 18	28	11	0	0.2318	0.049	0.1435 0.3326
20 21	17	10	0	0.0954	0.0343	0.0420 0.1753
21 22	7	3	0	0.0545	0.0265	0.0177 0.1228
22 23	4	1	0	0.0409	0.0231	0.0109 0.1043
23 24	3	3	0	0	.	. .
5mM ALA
7 8	96	1	3	0.9894	0.0105	0.9273 0.9985
8 9	92	0	1	0.9894	0.0105	0.9273 0.9985
9 10	91	1	0	0.9785	0.015	0.9169 0.9946
10 11	90	0	2	0.9785	0.015	0.9169 0.9946
12 13	88	5	0	0.9229	0.028	0.8451 0.9625
13 14	83	7	0	0.8451	0.0381	0.7525 0.9052
14 15	76	8	2	0.755	0.0454	0.6520 0.8313
15 16	66	13	0	0.6063	0.0519	0.4966 0.6992
16 17	53	10	0	0.4919	0.0533	0.3841 0.5909
17 18	43	10	0	0.3775	0.0517	0.2771 0.4773
20 21	33	19	0	0.1601	0.0392	0.0925 0.2442
21 22	14	9	0	0.0572	0.0248	0.0212 0.1194
22 23	5	3	0	0.0229	0.016	0.0044 0.0722
23 24	2	1	0	0.0114	0.0114	0.0010 0.0555
24 25	1	1	0	0	.	. .
Control
7 8	88	6	4	0.9302	0.0275	0.8513 0.9680
8 9	78	10	0	0.811	0.0426	0.7100 0.8797
9 10	68	10	0	0.6917	0.0503	0.5812 0.7785
10 11	58	5	2	0.631	0.0527	0.5184 0.7243
12 13	51	8	0	0.532	0.0548	0.4193 0.6325
13 14	43	8	0	0.4331	0.0547	0.3247 0.5365
14 15	35	6	3	0.3555	0.0533	0.2531 0.4591
15 16	26	4	0	0.3008	0.0516	0.2040 0.4034
16 17	22	3	0	0.2598	0.0497	0.1686 0.3604
17 18	19	7	0	0.1641	0.0426	0.0912 0.2556
20 21	12	9	0	0.041	0.0231	0.0110 0.1043
21 22	3	2	0	0.0137	0.0136	0.0012 0.0653
22 23	1	1	0	0	.	. .
Figure 1B Lifetable -- Replicate										Figure 1B Mean Survival -- Replicate
	Beg.				Std.						no. of	restricted
Interval	Total	Deaths	Lost	Survival	Error	[95% Conf. Int.]				treatment	subjects	mean	Std. Err.	[95% Conf.	Interval]
10mM										10mM	67	15.2086	0.363063	14.497	15.9202
6 7	67	1	3	0.9847	0.0152	0.8965 0.9978				2mM	60	14.1354	0.60623	12.9472	15.3235
8 9	63	1	2	0.9689	0.0217	0.8811 0.9921				5mM	79	15.8996	0.431404	15.054	16.7451
10 11	60	2	0	0.9366	0.0307	0.8396 0.9757				Control	73	12.5273	0.518935	11.5102	13.5444
12 13	58	9	0	0.7912	0.0515	0.6677 0.8731
14 15	49	11	1	0.6118	0.0621	0.4788 0.7205
16 17	37	26	0	0.1819	0.0495	0.0972 0.2876				Figure 1B Statistics -- Replicate
19 20	11	9	0	0.0331	0.023	0.0062 0.1017
21 22	2	2	0	0	.	. .				p=0.0239 for control vs. 2 mM ALA treatment by log-rank test
2mM										p<0.0001 for control vs. 5 mM ALA treatment by log-rank test
6 7	60	3	5	0.9478	0.0293	0.8469 0.9829
8 9	52	8	4	0.7962	0.055	0.6619 0.8817				p=0.052 for control vs. 10 mM ALA treatment by log-rank test
10 11	40	4	0	0.7166	0.0622	0.5738 0.8187
12 13	36	6	1	0.5954	0.0686	0.4487 0.7151
14 15	29	4	0	0.5133	0.0704	0.3687 0.6404
16 17	25	12	0	0.2669	0.063	0.1534 0.3944
19 20	13	10	0	0.0616	0.0344	0.0161 0.1523
21 22	3	3	0	0	.	. .
5mM
6 7	79	2	3	0.9742	0.018	0.9007 0.9935
8 9	74	3	2	0.9342	0.0285	0.8490 0.9721
10 11	69	3	2	0.8929	0.0358	0.7972 0.9450
12 13	64	7	0	0.7953	0.0472	0.6834 0.8713
14 15	57	9	0	0.6697	0.0553	0.5487 0.7651
16 17	48	21	0	0.3767	0.0572	0.2661 0.4868
19 20	27	19	0	0.1116	0.0372	0.0522 0.1963
21 22	8	8	0	0	.	. .
Control
6 7	73	6	5	0.9149	0.0332	0.8203 0.9608
8 9	62	13	2	0.7199	0.0546	0.5965 0.8114
10 11	47	7	0	0.6127	0.0597	0.4852 0.7176
12 13	40	13	0	0.4136	0.0607	0.2944 0.5286
14 15	27	7	0	0.3063	0.0569	0.2000 0.4191
16 17	20	10	0	0.1532	0.0445	0.0787 0.2504
19 20	10	7	0	0.046	0.0259	0.0122 0.1163
21 22	3	3	0	0	.	. .

## Sheet: Fig1C Lifetable_Mean Survival
Figure 1C Life Table											Figure 1C Mean Survival
	Beg.				Std.							no. of	restricted
Interval	Total	Deaths	Lost	Survival	Error	[95% Conf. Int.]					treatment	subjects	mean	Std. Err.	[95% Conf.	Interval]
5mM ALA											5mM ALA	75	17.1057	0.321449	16.4757	17.7357
8 9	75	1	0	0.9867	0.0132	0.9091 0.9981					Control	77	14.3985	0.345303	13.7217	15.0752
12 13	74	5	3	0.9186	0.0318	0.8278 0.9626
14 15	66	8	1	0.8064	0.0465	0.6950 0.8805					Figure 1C Statistics
16 17	57	19	0	0.5376	0.0591	0.4155 0.6450
18 19	38	20	0	0.2547	0.0518	0.1603 0.3598					p<0.0001 for control vs. ALA treatment by log-rank test
20 21	18	14	0	0.0566	0.0275	0.0183 0.1272
22 23	4	4	0	0	.	. .
Control
8 9	77	2	3	0.9735	0.0185	0.8982 0.9933
10 11	72	5	4	0.904	0.0345	0.8090 0.9530
12 13	63	18	0	0.6457	0.0571	0.5221 0.7450
14 15	45	17	1	0.399	0.0588	0.2842 0.5112
16 17	27	14	0	0.1921	0.0477	0.1091 0.2928
18 19	13	9	0	0.0591	0.0286	0.0191 0.1324
20 21	4	3	0	0.0148	0.0147	0.0012 0.0702
22 23	1	1	0	0	.	. .
Figure 1C Life table --Replicate											Figure 1C Mean Survival -- Replicate
	Beg.				Std.							no. of	restricted
Interval	Total	Deaths	Lost	Survival	Error	[95% Conf. Int.]					treatment	subjects	mean	Std. Err.	[95% Conf.	Interval]
5mM ALA											5mM ALA	65	16.9875	0.255976	16.4858	17.4892
10 11	65	1	0	0.9846	0.0153	0.8958 0.9978					Control	86	14.6972	0.300882	14.1074	15.2869
12 13	64	6	0	0.8923	0.0384	0.7873 0.9471
14 15	58	10	0	0.7385	0.0545	0.6135 0.8285					Figure 1C Statistics -- Replicate
16 17	48	12	0	0.5538	0.0617	0.4254 0.6647
18 19	36	30	0	0.0923	0.0359	0.0376 0.1772					p<0.0001 for control vs. ALA treatment by log-rank test
20 21	6	6	0	0	.	. .
Control
8 9	86	7	0	0.9186	0.0295	0.8368 0.9603
10 11	79	5	0	0.8605	0.0374	0.7674 0.9182
12 13	74	16	0	0.6744	0.0505	0.5645 0.7624
14 15	58	21	0	0.4302	0.0534	0.3245 0.5315
16 17	37	22	0	0.1744	0.0409	0.1031 0.2613
18 19	15	11	0	0.0465	0.0227	0.0151 0.1058
20 21	4	4	0	0	.	. .

## Sheet: Fig1E Lifetable_Mean Survival
Figure 1E Life Table											Figure 1E Mean Survival
	Beg.				Std.							no. of	restricted
Interval	Total	Deaths	Lost	Survival	Error	[95% Conf. Int.]					treatment	subjects	mean	Std. Err.	[95% Conf.	Interval]
acs-2 + acs-7 RNAi											acs-2 + acs-7 RNAi	103	12.6448	0.306004	12.0451	13.2446
7 8	103	14	0	0.8641	0.0338	0.7813 0.9172					acs-2 + acs-7 RNAi + ALA	100	13.7971	0.291116	13.2266	14.3677
8 9	89	9	0	0.7767	0.041	0.6834 0.8456					Con RNAi	121	12.3951	0.269002	11.8678	12.9223
11 12	80	25	0	0.534	0.0492	0.4333 0.6246					Con RNAi + ALA	119	15.1263	0.257516	14.6216	15.631
13 14	55	28	0	0.2621	0.0433	0.1817 0.3495
15 16	27	17	0	0.0971	0.0292	0.0497 0.1634					Figure 1E Statistics
18 19	10	10	0	0	.	. .
											p=NS for acs-2 + acs-7 RNAi vs. control RNAi by log-rank test
acs-2 + acs-7 RNAi + ALA
7 8	100	9	0	0.91	0.0286	0.8342 0.9521					p=0.0006 for acs-2 + acs-7 RNAi ALA-treated vs. control RNAi ALA-treated by log-rank test
8 9	91	6	0	0.85	0.0357	0.7636 0.9067
11 12	85	13	0	0.72	0.0449	0.6209 0.7974					p<0.0001 for control RNAi vs. control RNAi ALA-treated by log-rank test
13 14	72	23	0	0.49	0.05	0.3890 0.5833
15 16	49	35	0	0.14	0.0347	0.0807 0.2153
18 19	14	13	0	0.01	0.0099	0.0009 0.0490
20 21	1	1	0	0	.	. .
Con RNAi
7 8	121	13	0	0.8926	0.0282	0.8222 0.9362
8 9	108	14	0	0.7769	0.0379	0.6917 0.8412
11 12	94	20	0	0.6116	0.0443	0.5187 0.6918
13 14	74	44	0	0.2479	0.0393	0.1751 0.3275
15 16	30	22	0	0.0661	0.0226	0.0309 0.1197
18 19	8	7	0	0.0083	0.0082	0.0007 0.0411
20 21	1	1	0	0	.	. .
Con RNAi + ALA
7 8	119	5	0	0.958	0.0184	0.9020 0.9823
8 9	114	5	0	0.916	0.0254	0.8494 0.9539
11 12	109	9	0	0.8403	0.0336	0.7612 0.8950
13 14	100	19	0	0.6807	0.0427	0.5888 0.7563
15 16	81	48	0	0.2773	0.041	0.2003 0.3595
18 19	33	27	0	0.0504	0.0201	0.0207 0.1001
20 21	6	4	0	0.0168	0.0118	0.0033 0.0540
21 22	2	2	0	0	.	. .
Figure 1E Life Table -- Replicate											Figure 1E Mean Survival -- Replicate
	Beg.				Std.							no. of	restricted
Interval	Total	Deaths	Lost	Survival	Error	[95% Conf. Int.]					treatment	subjects	mean	Std. Err.	[95% Conf.	Interval]
acs-2 + acs-7 RNAi + ALA											acs-2 + acs-7 RNAi + ALA	78	14.1193	0.325038	13.4822	14.7564
7 8	78	1	0	0.9872	0.0127	0.9125 0.9982					acs-2 + acs-7 RNAi	91	12.2417	0.27346	11.7057	12.7776
9 10	77	8	0	0.8846	0.0362	0.7900 0.9382					Con RNAi	85	12.3538	0.329542	11.7079	12.9997
11 12	69	11	0	0.7436	0.0494	0.6313 0.8263					Con RNAi + ALA	86	15.2064	0.281585	14.6545	15.7583
13 14	58	17	0	0.5256	0.0565	0.4096 0.6292
15 16	41	20	0	0.2692	0.0502	0.1766 0.3704
17 18	21	15	0	0.0769	0.0302	0.0314 0.1495					Figure 1E Statistics -- Replicate
19 20	6	6	0	0	.	. .
acs-2 + acs-7 RNAi											p=NS for acs-2 + acs-7 RNAi vs. control RNAi by log-rank test
7 8	91	8	0	0.9121	0.0297	0.8319 0.9550
9 10	83	15	0	0.7473	0.0456	0.6446 0.8242					p=0.029 for acs-2 + acs-7 RNAi ALA-treated vs. control RNAi ALA-treated by log-rank test
11 12	68	21	0	0.5165	0.0524	0.4096 0.6132
13 14	47	31	0	0.1758	0.0399	0.1059 0.2603					p<0.0001 for control RNAi vs. control RNAi ALA-treated by log-rank test
15 16	16	9	0	0.0769	0.0279	0.0339 0.1432
17 18	7	6	0	0.011	0.0109	0.0010 0.0535
19 20	1	1	0	0	.	. .
Con RNAi
7 8	85	7	0	0.9176	0.0298	0.8350 0.9599
9 10	78	17	0	0.7176	0.0488	0.6090 0.8009
11 12	61	16	0	0.5294	0.0541	0.4183 0.6287
13 14	45	22	0	0.2706	0.0482	0.1814 0.3676
15 16	23	12	0	0.1294	0.0364	0.0687 0.2098
17 18	11	9	0	0.0235	0.0164	0.0045 0.0741
19 20	2	2	0	0	.	. .
Con RNAi + ALA
9 10	86	7	0	0.9186	0.0295	0.8368 0.9603
11 12	79	7	0	0.8372	0.0398	0.7407 0.9002
13 14	72	11	0	0.7093	0.049	0.6009 0.7932
15 16	61	31	0	0.3488	0.0514	0.2502 0.4491
17 18	30	21	0	0.1047	0.033	0.0514 0.1797
19 20	9	5	0	0.0465	0.0227	0.0151 0.1058
20 21	4	4	0	0	.	. .

## Sheet: Fig1G Lifetable_Mean Survival
Figure 1G Life table											Figure 1G Mean Survival
	Beg.				Std.							no. of	restricted
Interval	Total	Deaths	Lost	Survival	Error	[95% Conf. Int.]					treatment	subjects	mean	Std. Err.	[95% Conf.	Interval]
Con RNAi											Con RNAi	72	12.3146	0.378174	11.5734	13.0558
6 7	72	0	2	1	0	. .					Con RNAi + ALA	78	14.9517	0.348643	14.2684	15.635
7 8	70	2	1	0.9712	0.0201	0.8898 0.9927					nhr-49 RNAi	81	10.2239	0.225474	9.78202	10.6659
9 10	67	14	0	0.7683	0.0508	0.6499 0.8511					nhr-49 RNAi + ALA	81	9.90387	0.231618	9.44991	10.3578
10 11	53	11	2	0.6058	0.0591	0.4799 0.7102
11 12	40	9	0	0.4695	0.0608	0.3472 0.5825					Figure 1G Statistics
13 14	31	9	0	0.3332	0.0577	0.2239 0.4461
15 16	22	10	0	0.1817	0.0473	0.1002 0.2825					p<0.0001 for control RNAi vs. control RNAi + ALA by log-rank test
16 17	12	6	0	0.0909	0.0353	0.0370 0.1746
17 18	6	1	0	0.0757	0.0325	0.0280 0.1553					p=NS for nhr-49 RNAi vs. nhr-49 RNAi + ALA by log-rank test
18 19	5	3	0	0.0303	0.0211	0.0057 0.0937
19 20	2	2	0	0	.	. .
Con RNAi + ALA
6 7	78	0	2	1	0	. .
7 8	76	1	3	0.9866	0.0133	0.9085 0.9981
9 10	72	4	1	0.9314	0.0296	0.8430 0.9709
10 11	67	2	3	0.9029	0.0349	0.8071 0.9525
11 12	62	3	0	0.8593	0.0413	0.7540 0.9217
13 14	59	12	0	0.6845	0.0558	0.5612 0.7798
15 16	47	20	0	0.3932	0.0589	0.2786 0.5058
16 17	27	7	0	0.2913	0.0548	0.1896 0.4006
17 18	20	7	0	0.1893	0.0473	0.1072 0.2893
18 19	13	7	0	0.0874	0.0341	0.0356 0.1684
19 20	6	2	0	0.0583	0.0283	0.0188 0.1307
20 21	4	2	0	0.0291	0.0203	0.0055 0.0904
21 22	2	2	0	0	.	. .
nhr-49 RNAi
6 7	81	2	3	0.9748	0.0176	0.9031 0.9936
7 8	76	7	2	0.8839	0.0364	0.7886 0.9378
9 10	67	22	2	0.5892	0.0567	0.4697 0.6906
10 11	43	15	3	0.3763	0.057	0.2660 0.4860
11 12	25	9	0	0.2408	0.0513	0.1482 0.3458
13 14	16	16	0	0	.	. .
nhr-49 RNAi + ALA
6 7	81	2	4	0.9747	0.0177	0.9025 0.9936
7 8	75	9	2	0.8561	0.0402	0.7552 0.9177
9 10	64	26	1	0.5056	0.0579	0.3876 0.6122
10 11	37	18	0	0.2596	0.0511	0.1661 0.3631
11 12	19	5	0	0.1913	0.0459	0.1111 0.2880
13 14	14	12	0	0.0273	0.0191	0.0052 0.0852
15 16	2	2	0	0	.	. .
Figure 1G Life table -- Replicate											Figure 1G Mean Survival -- Replicate
	Beg.				Std.							no. of	restricted
Interval	Total	Deaths	Lost	Survival	Error	[95% Conf. Int.]					treatment	subjects	mean	Std. Err.	[95% Conf.	Interval]
Con RNAi											Con RNAi	85	11.8637	0.301185	11.2734	12.454
7 8	85	8	3	0.9042	0.0322	0.8175 0.9509					Con RNAi + ALA	72	14.2982	0.319096	13.6728	14.9236
8 9	74	10	0	0.782	0.0455	0.6765 0.8567					nhr-49 RNAi	64	10.3862	0.301392	9.79544	10.9769
9 10	64	3	1	0.7451	0.0481	0.6362 0.8257					nhr-49 RNAi + ALA	39	11.2828	0.372987	10.5517	12.0138
12 13	60	23	2	0.4546	0.0557	0.3434 0.5591
13 14	35	17	0	0.2338	0.0479	0.1472 0.3321
14 15	18	11	0	0.0909	0.0327	0.0401 0.1674					Figure 1G Statistics -- Replicate
16 17	7	5	0	0.026	0.0181	0.0049 0.0812
18 19	2	2	0	0	.	. .					p<0.0001 for control RNAi vs. control RNAi + ALA by log-rank test
Con RNAi + ALA											p=NS for nhr-49 RNAi vs. nhr-49 RNAi + ALA by log-rank test
7 8	72	1	2	0.9859	0.014	0.9042 0.9980
8 9	69	1	0	0.9716	0.0198	0.8913 0.9928
9 10	68	1	1	0.9572	0.0242	0.8732 0.9860
12 13	66	11	1	0.7965	0.0486	0.6806 0.8741
13 14	54	11	0	0.6342	0.0583	0.5084 0.7360
14 15	43	23	0	0.295	0.0553	0.1921 0.4052
16 17	20	11	0	0.1327	0.0412	0.0653 0.2244
18 19	9	5	0	0.059	0.0286	0.0191 0.1323
21 22	4	4	0	0	.	. .
nhr-49 RNAi
7 8	64	10	2	0.8413	0.046	0.7251 0.9113
8 9	52	9	2	0.6928	0.0588	0.5614 0.7919
9 10	41	10	0	0.5238	0.0643	0.3914 0.6404
12 13	31	20	1	0.1803	0.0502	0.0948 0.2878
13 14	10	6	0	0.0721	0.0344	0.0235 0.1584
14 15	4	4	0	0	.	. .
nhr-49 RNAi + ALA
7 8	39	2	2	0.9474	0.0362	0.8056 0.9866
8 9	35	4	0	0.8391	0.0602	0.6763 0.9243
9 10	31	6	0	0.6767	0.0768	0.5014 0.8018
12 13	25	16	0	0.2436	0.0706	0.1211 0.3889
13 14	9	5	0	0.1083	0.0511	0.0344 0.2308
14 15	4	2	0	0.0541	0.0372	0.0098 0.1593
16 17	2	2	0	0	.	. .

## Sheet: Fig4A Lifetable_MeanSurvival
Figure 4A Lifetable										Figure 4A Mean Survival
	Beg.				Std.						no. of	restricted
Interval	Total	Deaths	Lost	Survival	Error	[95% Conf. Int.]				treatment	subjects	mean	Std. Err.	[95% Conf.	Interval]
CON RNAi + ALA										Con RNAi	95	11.3434	0.309622	10.7365	11.9502
6 7	83	3	4	0.963	0.021	0.8896 0.9879				Con RNAi + ALA	83	13.7651	0.370485	13.039	14.4912
8 9	76	3	1	0.9247	0.0296	0.8400 0.9655				skn-1 RNAi	75	10.8562	0.351766	10.1667	11.5456
9 10	72	2	2	0.8987	0.034	0.8075 0.9480				skn-1 RNAi + ALA	56	12.0636	0.479725	11.1234	13.0039
11 12	68	14	3	0.7095	0.0523	0.5927 0.7983
12 13	51	9	0	0.5843	0.0574	0.4635 0.6869				Figure 4A Statistics
15 16	42	23	0	0.2643	0.0518	0.1693 0.3691
16 17	19	10	0	0.1252	0.039	0.0616 0.2125				p<0.0001 for control RNAi vs. control RNAi + ALA by log-rank test
18 19	9	5	0	0.0556	0.027	0.0180 0.1252
20 21	4	4	0	0	.	. .				p=NS for skn-1 RNAi vs. skn-1 RNAi + ALA by log-rank test
Con RNAi
6 7	95	9	3	0.9037	0.0305	0.8232 0.9487
8 9	83	8	2	0.8156	0.0404	0.7201 0.8811
9 10	73	10	1	0.7031	0.048	0.5974 0.7859
11 12	62	23	0	0.4423	0.0527	0.3376 0.5418
12 13	39	17	1	0.247	0.046	0.1627 0.3406
15 16	21	14	0	0.0823	0.0297	0.0364 0.1523
16 17	7	6	0	0.0118	0.0117	0.0010 0.0569
18 19	1	1	0	0	.	. .
skn-1 RNAi
6 7	75	9	2	0.8784	0.038	0.7793 0.9348
8 9	64	10	3	0.7378	0.0517	0.6201 0.8241
9 10	51	7	0	0.6366	0.0571	0.5135 0.7363
11 12	44	18	2	0.3701	0.0583	0.2577 0.4825
12 13	24	11	0	0.2005	0.0491	0.1145 0.3036
15 16	13	8	0	0.0771	0.033	0.0286 0.1577
16 17	5	5	0	0	.	. .
skn-1 RNAi + ALA
6 7	56	4	4	0.9259	0.0356	0.8146 0.9715
8 9	48	4	1	0.848	0.0496	0.7187 0.9210
9 10	43	7	0	0.7099	0.0633	0.5653 0.8140
11 12	36	10	2	0.5071	0.0706	0.3625 0.6348
12 13	24	8	0	0.3381	0.0678	0.2105 0.4701
15 16	16	6	0	0.2113	0.0589	0.1098 0.3349
16 17	10	7	0	0.0634	0.0354	0.0166 0.1563
18 19	3	2	0	0.0211	0.0209	0.0017 0.0969
20 21	1	1	0	0	.	. .
Figure 4A Lifetable -- Replicate										Figure 4A Mean Survival-- Replicate
	Beg.				Std.						no. of	restricted
Interval	Total	Deaths	Lost	Survival	Error	[95% Conf. Int.]				treatment	subjects	mean	Std. Err.	[95% Conf.	Interval]
Con RNAi										Con RNAi	78	11.8574	0.278177	11.3122	12.4026
7 8	78	7	3	0.9085	0.033	0.8176 0.9553				Con RNAi + ALA	66	14.1001	0.310835	13.4909	14.7094
9 10	68	12	3	0.7446	0.0506	0.6291 0.8289				skn-1 RNAi	65	11.2985	0.294298	10.7217	11.8753
12 13	53	23	2	0.4152	0.0585	0.3001 0.5263				skn-1 RNAi + ALA	52	12.4759	0.372037	11.7467	13.2051
13 14	28	14	0	0.2076	0.049	0.1213 0.3099
14 15	14	10	0	0.0593	0.0287	0.0192 0.1328				Figure 4A Statistics -- Replicate
16 17	4	3	0	0.0148	0.0147	0.0013 0.0704
18 19	1	1	0	0	.	. .				p<0.0001 for control RNAi vs. control RNAi + ALA by log-rank test						% increase	18.9143
Con RNAi + ALA										p=0.0095 for skn-1 RNAi vs. skn-1 RNAi + ALA by log-rank test						% increase	10.421
7 8	66	1	4	0.9844	0.0155	0.8942 0.9978
9 10	61	2	2	0.9516	0.0273	0.8572 0.9841
12 13	57	11	0	0.7679	0.0544	0.6397 0.8555
13 14	46	6	0	0.6678	0.0608	0.5336 0.7713
14 15	40	25	0	0.2504	0.056	0.1496 0.3645
16 17	15	8	0	0.1169	0.0415	0.0514 0.2118
18 19	7	5	0	0.0334	0.0232	0.0062 0.1026
21 22	2	2	0	0	.	. .
skn-1 RNAi
7 8	65	7	2	0.8906	0.039	0.7842 0.9463
9 10	56	15	3	0.6455	0.0609	0.5129 0.7505
12 13	38	18	2	0.3315	0.0616	0.2154 0.4520
13 14	18	9	0	0.1657	0.0497	0.0826 0.2737
14 15	9	8	0	0.0184	0.0182	0.0015 0.0856
16 17	1	1	0	0	.	. .
skn-1 RNAi + ALA
7 8	52	4	3	0.9208	0.038	0.8026 0.9695
9 10	45	6	2	0.7952	0.0578	0.6525 0.8843
12 13	37	12	0	0.5373	0.0726	0.3862 0.6666
13 14	25	8	1	0.3619	0.0706	0.2275 0.4977
14 15	16	11	0	0.1131	0.0474	0.0417 0.2242
16 17	5	3	0	0.0452	0.0312	0.0083 0.1352
18 19	2	2	0	0	.	. .

## Sheet: Fig6D Lifetable_Mean Survival
Figure 6D Life table											Figure 6D Mean Survival
	Beg.				Std.							no. of	restricted
Interval	Total	Deaths	Lost	Survival	Error	[95% Conf. Int.]					treatment	subjects	mean	Std. Err.	[95% Conf.	Interval]
Control											Control	58	12.1433	0.494515	11.1741	13.1126
7 8	58	7	2	0.8772	0.0435	0.7596 0.9395					ALA	39	14.6558	0.648544	13.3847	15.927
8 9	49	8	0	0.734	0.0589	0.5979 0.8303					ALA+9(S)-HpOTrE	50	16.3751	0.506866	15.3817	17.3686
10 11	41	8	1	0.589	0.0659	0.4489 0.7048
12 13	32	10	2	0.399	0.0666	0.2693 0.5255					Figure 6D Statistics
14 15	20	7	1	0.2558	0.0608	0.1467 0.3796
16 17	12	7	0	0.1066	0.0444	0.0398 0.2111					p= 0.0013 for Control vs. ALA
ALA											p=0.041 for ALA vs. ALA + 9s-
7 8	39	2	2	0.9474	0.0362	0.8056 0.9866
8 9	35	2	0	0.8932	0.0505	0.7400 0.9585
10 11	33	4	1	0.7833	0.0679	0.6128 0.8853
12 13	28	5	1	0.6409	0.08	0.4624 0.7736
14 15	22	4	0	0.5244	0.0841	0.3498 0.6724
16 17	18	5	0	0.3787	0.0822	0.2221 0.5344
18 19	13	9	0	0.1165	0.0547	0.0370 0.2462
20 21	4	4	0	0	.	. .
ALA+9(S)-HpOTrE
7 8	50	0	1	1	0	. .
8 9	49	2	0	0.9592	0.0283	0.8465 0.9896
10 11	47	3	2	0.8966	0.0438	0.7692 0.9556
12 13	42	4	0	0.8112	0.0567	0.6684 0.8971
14 15	38	5	0	0.7045	0.0664	0.5524 0.8132
16 17	33	8	0	0.5337	0.0727	0.3826 0.6634
18 19	25	14	0	0.2348	0.0619	0.1262 0.3626
20 21	11	9	0	0.0427	0.0295	0.0078 0.1285
22 23	2	2	0	0	.	. .
Figure 6D Life table -- Replicate											Figure 6D Mean Survival -- Replicate
	Beg.				Std.							no. of	restricted
Interval	Total	Deaths	Lost	Survival	Error	[95% Conf. Int.]					treatment	subjects	mean	Std. Err.	[95% Conf.	Interval]
ALA											ALA	77	16.3941	0.479021	15.4553	17.333
6 7	77	2	1	0.9739	0.0182	0.8995 0.9934					ALA+9(S)-HpOTrE	60	18.0134	0.426744	17.177	18.8498
7 8	74	2	1	0.9474	0.0256	0.8658 0.9799					Control	69	12.1025	0.5454	11.0335	13.1715
8 9	71	2	2	0.9203	0.0312	0.8311 0.9634
10 11	67	6	1	0.8373	0.043	0.7311 0.9042					Figure 6D Statistics --Replicate
13 14	60	6	0	0.7535	0.0505	0.6375 0.8371
15 16	54	7	0	0.6559	0.0559	0.5344 0.7528					p<0.0001 for Control vs. ALA
17 18	47	9	1	0.5289	0.0589	0.4076 0.6363
19 20	37	30	0	0.1001	0.0358	0.0440 0.1832					p=0.038 for ALA vs. ALA + 9s-
21 22	7	5	0	0.0286	0.0199	0.0054 0.0888
22 23	2	2	0	0	.	. .
ALA+9(S)-HpOTrE
6 7	60	0	2	1	0	. .
7 8	58	1	1	0.9826	0.0172	0.8829 0.9975
10 11	56	2	1	0.9472	0.0297	0.8451 0.9827
13 14	53	3	0	0.8936	0.0411	0.7783 0.9507
15 16	50	7	0	0.7685	0.0563	0.6349 0.8584
17 18	43	8	2	0.6221	0.0652	0.4812 0.7349
19 20	33	17	0	0.3016	0.0627	0.1857 0.4260
21 22	16	14	0	0.0377	0.0261	0.0070 0.1147
22 23	2	2	0	0	.	. .
Control
6 7	69	5	2	0.9265	0.0317	0.8323 0.9687
7 8	62	7	1	0.821	0.0468	0.7063 0.8942
8 9	54	10	0	0.669	0.0578	0.5419 0.7681
10 11	44	10	2	0.5134	0.0618	0.3867 0.6263
13 14	32	11	0	0.3369	0.0592	0.2247 0.4526
15 16	21	7	0	0.2246	0.0525	0.1314 0.3333
17 18	14	7	0	0.1123	0.0399	0.0495 0.2038
19 20	7	5	0	0.0321	0.0223	0.0060 0.0988
22 23	2	2	0	0	.	. .
