# Supplementary material for: The ω‐3 fatty acid α‐linolenic acid extends Caenorhabditis elegans lifespan via NHR‐49/PPARα and oxidation to oxylipins
Source: Aging Cell. 2017 Aug 3;16(5):1125–35. doi: 10.1111/acel.12651 (PMC5595674; doi:10.1111/acel.12651)
Supplement: Supplementary file 2 — Table S2 Genes identified as being regulated by α‐linolenic acid (ALA) treatment via the use of RNA‐seq. [file ACEL-16-1125-s002.xlsx]

## Sheet: Up-Regulated Genes
	Gene ID	Gene Name	Mean Counts (All Samples)	log2 (ALA/cont)	Std error	Wald statistic	p-value	Benjamini-Hochberg Adj p-value	WBGeneID	Description
	C01G6.7	acs-7	131.068	1.06538	0.157151	6.77937	1.20697e-11	6.48385e-08	WBGene00007228	Fatty Acid CoA Synthetase family(acs-7)
	ZK550.6	ZK550.6	613.184	0.701526	0.12315	5.69652	1.22278e-08	2.18959e-05	WBGene00014000	Predicted phytanoyl-CoA dioxygenase(ZK550.6)
	C05C10.3	C05C10.3	1296.46	0.311392	0.061221	5.08636	3.64997e-07	0.000490191	WBGene00007330	Predicted succinyl-CoA:3-ketoacid coenzyme A transferase, mitochondrial(C05C10.3)
	F08G5.6	irg-4	329.461	0.877138	0.181486	4.83309	1.34428e-06	0.0014443	WBGene00008584	Hypothetical protein(F08G5.6)
	R02D3.7	R02D3.7	745.301	0.232515	0.0490861	4.73687	2.17042e-06	0.00194325	WBGene00019824	Hypothetical protein(R02D3.7)
	F31C3.9	rrn-3.1	18871.2	0.950577	0.208611	4.55669	5.19668e-06	0.00398808	WBGene00004622	26s/28s ribosomal RNA (rRNA), a non-coding RNA component of the large ribosomal subunit(rrn-3.1)
	F28D1.1	wdr-46	814.141	0.242085	0.0543022	4.4581	8.26893e-06	0.00444207	WBGene00009211	WD Repeat protein(wdr-46)
	C44E4.1	ubr-4	125.442	0.887585	0.205066	4.32829	1.50272e-05	0.00535403	WBGene00016650	UBR E3 ubiquitin ligase homolog(ubr-4)
	T10E9.2	T10E9.2	749.59	0.219299	0.0508203	4.31519	1.59465e-05	0.00535403	WBGene00020412	Hypothetical protein(T10E9.2)
	F59F4.1	acox-1.6	197.281	0.636564	0.148013	4.30071	1.70249e-05	0.00537988	WBGene00010336	Acyl-coenzyme A oxidase(F59F4.1)
	F28F8.2	acs-2	2856.56	0.873572	0.2056	4.2489	2.14824e-05	0.00607387	WBGene00009221	Fatty Acid CoA Synthetase family(acs-2)
	R12E2.3	rpn-8	2345.33	0.190588	0.0450609	4.22957	2.34137e-05	0.00628892	WBGene00004464	Proteasome Regulatory Particle, Non-ATPase-like(rpn-8)
	F55F10.1	F55F10.1	256.705	0.866376	0.208526	4.15477	3.25613e-05	0.0083295	WBGene00018898	Midasin(F55F10.1)
	T04A8.15	him-18	716.824	0.346378	0.0886133	3.90887	9.27274e-05	0.0184493	WBGene00011415	High Incidence of Males (increased X chromosome loss)(him-18)
	F57B10.6	xpg-1	578.352	0.292452	0.0756056	3.86812	0.000109678	0.0203169	WBGene00019004	XPG (Xeroderma Pigmentosum group G) DNA repair gene homolog(xpg-1)
	C27A12.2	C27A12.2	763.292	0.256215	0.0664416	3.85625	0.000115139	0.0206175	WBGene00016154	Hypothetical protein(C27A12.2)
	K07C5.6	K07C5.6	1392.27	0.360566	0.0938833	3.84057	0.000122747	0.0212709	WBGene00010629	Pre-mRNA-splicing factor SLU7(K07C5.6)
	T02D1.5	pmp-4	203.372	0.553793	0.145851	3.79697	0.000146476	0.0228525	WBGene00004061	Peroxisomal Membrane Protein related(pmp-4)
	ZK112.1	pcp-1	143.139	0.625903	0.165019	3.79291	0.00014889	0.0228525	WBGene00003956	Predicted serine protease pcp-1(pcp-1)
	F28C1.1	F28C1.1	603.804	0.388217	0.102814	3.77591	0.000159424	0.0230696	WBGene00009200	Hypothetical protein(F28C1.1)
	F35B12.2	dhs-20	78.5335	0.696018	0.184048	3.78173	0.000155744	0.0230696	WBGene00000983	Short chain dehydrogenases(dhs-20)
	R09B5.6	hacd-1	325.902	0.72185	0.191468	3.77009	0.000163188	0.0230696	WBGene00019978	Hydroxy-Acyl-CoA Dehydrogenase(hacd-1)
	F54C9.9	F54C9.9	846.965	0.498607	0.132825	3.75386	0.000174129	0.0234867	WBGene00010044	Hypothetical protein(F54C9.9)
	ZK688.2	best-24	87.7535	0.526913	0.145011	3.63362	0.000279473	0.0341211	WBGene00022797	Bestrophin homolog 24(best-24)
	C48B4.1	acox-1.5	346.527	0.407579	0.11313	3.60274	0.00031488	0.0348214	WBGene00008167	Peroxisomal acyl-coenzyme A oxidase 5(acox-5)
	Y59E9AL.36	Y59E9AL.36	654.577	0.206291	0.0577116	3.57451	0.000350883	0.0369597	WBGene00195093	Hypothetical protein(Y59E9AL.36)
	C05D11.9	C05D11.9	641.955	0.216094	0.0617011	3.50226	0.000461323	0.0451488	WBGene00015486	Hypothetical protein(C05D11.9)
	T12F5.2	T12F5.2	221.2	0.338966	0.0967994	3.50173	0.000462246	0.0451488	WBGene00020467	Hypothetical protein(T12F5.2)
	Y38E10A.14	Y38E10A.14	230.795	0.433689	0.124077	3.49533	0.000473472	0.0454195	WBGene00012592	Hypothetical protein(Y38E10A.14)
	C32F10.5	hmg-3	1966.85	0.274857	0.0791084	3.47444	0.000511917	0.0474561	WBGene00001973	FACT complex subunit ssrp1-B(hmg-3)
	F43G9.10	mfap-1	994.329	0.261199	0.076797	3.40117	0.000670993	0.0531263	WBGene00009671	MicroFibrillar-Associated Protein homolog(mfap-1)
	W04D2.4	W04D2.4	1104.52	0.158906	0.0467843	3.39656	0.000682374	0.0531263	WBGene00012243	Hypothetical protein(W04D2.4)
	Y54G2A.36	Y54G2A.36	331.173	0.514537	0.15131	3.40056	0.000672485	0.0531263	WBGene00021898	Hypothetical protein(Y54G2A.36)

## Sheet: Down-Regulated Genes
	Gene ID	Gene Name	Mean Counts (All Samples)	log2 (ALA/cont)	Std error	Wald statistic	p-value	Benjamini-Hochberg Adj p-value	WBGeneID	Description
	F53E10.4	irg-3	485.747	-1.18528	0.184412	-6.42737	1.29833e-10	3.48731e-07	WBGene00018760	Infection Response Gene(irg-3)
	F26E4.6	F26E4.6	794.371	-0.310075	0.0688491	-4.50368	6.67855e-06	0.00444207	WBGene00009161	Hypothetical protein(F26E4.6)
	F45E1.6	his-71	270.072	-0.392046	0.0878222	-4.46409	8.04109e-06	0.00444207	WBGene00001945	Histone H3.3 type 1(his-71)
	F32D1.7	F32D1.7	1626.48	-0.220418	0.0501118	-4.39852	1.08993e-05	0.00502977	WBGene00017986	Hypothetical protein(F32D1.7)
	C41H7.6	C41H7.6	629.307	-0.326537	0.0752952	-4.33675	1.44603e-05	0.00535403	WBGene00016576	Hypothetical protein(C41H7.6)
	F43D9.4	sip-1	14077.4	-0.277695	0.0636816	-4.36068	1.2966e-05	0.00535403	WBGene00004798	Stress-induced protein 1(sip-1)
	Y53G8B.2	Y53G8B.2	394.962	-0.592039	0.139146	-4.25479	2.09244e-05	0.00607387	WBGene00021818	Hypothetical protein(Y53G8B.2)
	K03D10.1	kal-1	175.898	-0.615113	0.152425	-4.0355	5.44865e-05	0.012201	WBGene00002181	Human KALlmann syndrome homolog(kal-1)
	K06A1.3	cutl-16	344.72	-0.732371	0.181487	-4.0354	5.45095e-05	0.012201	WBGene00019426	CUTiclin-Like(cutl-16)
	T20B12.7	T20B12.7	2542.45	-0.253328	0.0626593	-4.04294	5.27861e-05	0.012201	WBGene00020604	Anamorsin homolog(T20B12.7)
	R166.3	R166.3	164.694	-0.45764	0.114082	-4.0115	6.03331e-05	0.0129644	WBGene00011303	Hypothetical protein(R166.3)
	R10E4.2	sup-26	135.897	-0.515059	0.129961	-3.96317	7.3961e-05	0.0152815	WBGene00006331	RRM domain containing RNA binding protein(sup-26)
	W04A8.4	W04A8.4	371.828	-0.485668	0.129415	-3.75278	0.000174882	0.0234867	WBGene00012239	Hypothetical protein(W04A8.4)
	M03F4.7	calu-1	803.218	-0.375737	0.100541	-3.73713	0.00018613	0.0243876	WBGene00019760	CALUmenin (calcium-binding protein) homolog(calu-1)
	H20J04.6	H20J04.6	289.707	-0.267346	0.0717708	-3.725	0.000195317	0.024401	WBGene00019221	Hypothetical protein(H20J04.6)
	VW02B12L.3	ebp-2	1348.16	-0.239512	0.0642343	-3.72873	0.00019245	0.024401	WBGene00012156	Microtubule End Binding Protein(ebp-2)
	C17F4.6	gcy-19	91.7773	-0.610464	0.168452	-3.62396	0.000290132	0.0346148	WBGene00001544	Receptor-type guanylate cyclase gcy-19(gcy-19)
	F40G9.6	F40G9.6	90.9206	-0.607557	0.168165	-3.61285	0.000302847	0.0346148	WBGene00018242	Hypothetical protein(F40G9.6)
	T03F1.3	pgk-1	1623.16	-0.143318	0.0396306	-3.61634	0.0002988	0.0346148	WBGene00020185	Probable phosphoglycerate kinase(pgk-1)
	F08C6.4	sto-1	86.8532	-0.574849	0.159778	-3.5978	0.000320923	0.0348214	WBGene00006063	STOmatin(sto-1)
	T02C5.3	igcm-3	207.298	-0.57659	0.160376	-3.59523	0.000324101	0.0348214	WBGene00020160	ImmunoGlobulin-like Cell adhesion Molecule family(igcm-3)
	F37C12.3.2	F37C12.3.2	123.142	-0.368382	0.104041	-3.54074	0.000399007	0.0412205	WBGene00018151	Acyl carrier protein(F37C12.3)
	F26D10.10	gln-5	3443.56	-0.172642	0.0492924	-3.50242	0.00046106	0.0451488	WBGene00001606	GLutamiNe synthetase (glutamate-ammonia ligase)(gln-5)
	F07H5.13	F07H5.13	158.796	-0.602083	0.173756	-3.4651	0.000530038	0.0474561	WBGene00008563	Hypothetical protein(F07H5.13)
	M01D1.10	fbxb-45	81.6974	-0.415778	0.119949	-3.46628	0.000527714	0.0474561	WBGene00019705	F-box B protein(fbxb-45)
	ZK858.3	clec-91	2819.35	-0.234308	0.0675879	-3.46672	0.000526853	0.0474561	WBGene00014117	C-type lectin domain-containing protein 91(clec-91)
	Y46G5A.7	Y46G5A.7	156.925	-0.453778	0.131969	-3.43852	0.000584898	0.0515094	WBGene00012899	Hypothetical protein(Y46G5A.7)
	C08F1.10	C08F1.10	315.277	-0.42156	0.123926	-3.40172	0.000669632	0.0531263	WBGene00015613	Hypothetical protein(C08F1.10)
	C50F4.5	his-41	472.125	-0.250326	0.0735672	-3.40269	0.000667264	0.0531263	WBGene00001915	Histone H2B 3(his-41)
	F53B3.5	F53B3.5	312.812	-0.420913	0.123006	-3.42188	0.000621902	0.0531263	WBGene00018743	Hypothetical protein(F53B3.5)
	T28D9.1	T28D9.1	2118.93	-0.223478	0.0657137	-3.40079	0.00067192	0.0531263	WBGene00020894	Hypothetical protein(T28D9.1)
	Y17G7B.17.1	Y17G7B.17.1	94.6434	-0.414196	0.121291	-3.41489	0.000638072	0.0531263	WBGene00012468	Myeloid leukemia factor 1/2 ortholog (MLF)
	F56A12.1	unc-39	130.343	-0.613952	0.181475	-3.38313	0.000716649	0.0549977	WBGene00006775	UNC-39 Transcription factor
