# Supplementary material for: The ω‐3 fatty acid α‐linolenic acid extends Caenorhabditis elegans lifespan via NHR‐49/PPARα and oxidation to oxylipins
Source: Aging Cell. 2017 Aug 3;16(5):1125–35. doi: 10.1111/acel.12651 (PMC5595674; doi:10.1111/acel.12651)
Supplement: Supplementary file 3 — Table S3 Analysis of differentially expressed genes via the use of the DAVID program. [file ACEL-16-1125-s003.xlsx]

## Sheet: Up-Regulated Genes
	Gene Classes
	Category	Term	Count	%	PValue	Genes	List Total	Pop Hits	Pop Total	Fold Enrichment	Bonferroni	Benjamini	FDR
	GOTERM_BP_DIRECT	GO:0006631~fatty acid metabolic process	5	15.625	2.89302e-06	WBGENE00009221, WBGENE00010336, WBGENE00019978, WBGENE00008167, WBGENE00014000	26	47	11516	47.1195	0.000173567	0.000173567	0.00289925
	KEGG_PATHWAY	cel00071:Fatty acid degradation	4	12.5	0.00022462	WBGENE00009221, WBGENE00010336, WBGENE00019978, WBGENE00008167	10	44	3036	27.6	0.00403545	0.00403545	0.165454
	KEGG_PATHWAY	cel01212:Fatty acid metabolism	4	12.5	0.000256686	WBGENE00009221, WBGENE00010336, WBGENE00019978, WBGENE00008167	10	46	3036	26.4	0.00461029	0.00230781	0.189055
	KEGG_PATHWAY	cel04146:Peroxisome	4	12.5	0.000654618	WBGENE00009221, WBGENE00010336, WBGENE00008167, WBGENE00014000	10	63	3036	19.2762	0.0117178	0.00392128	0.481529
	INTERPRO	IPR002655:Acyl-CoA oxidase, C-terminal	2	6.25	0.0124973	WBGENE00010336, WBGENE00008167	27	7	14488	153.312	0.58535	0.58535	12.2037
	INTERPRO	IPR012258:Acyl-CoA oxidase	2	6.25	0.0124973	WBGENE00010336, WBGENE00008167	27	7	14488	153.312	0.58535	0.58535	12.2037
	GOTERM_MF_DIRECT	GO:0003997~acyl-CoA oxidase activity	2	6.25	0.0155503	WBGENE00010336, WBGENE00008167	22	7	9393	121.987	0.474062	0.474062	13.4311
	GOTERM_BP_DIRECT	GO:0008152~metabolic process	7	21.875	0.0234108	WBGENE00007330, WBGENE00009221, WBGENE00010336, WBGENE00008167, WBGENE00007228, WBGENE00016650, WBGENE00004061	26	1063	11516	2.91671	0.758612	0.508687	21.1328
	GOTERM_BP_DIRECT	GO:0055114~oxidation-reduction process	5	15.625	0.0241494	WBGENE00000983, WBGENE00010336, WBGENE00019978, WBGENE00008167, WBGENE00014000	26	518	11516	4.27532	0.769326	0.386709	21.7286
	KEGG_PATHWAY	cel00592:alpha-Linolenic acid metabolism	2	6.25	0.0264	WBGENE00010336, WBGENE00008167	10	9	3036	67.4667	0.382197	0.113431	17.8986
	PIR_SUPERFAMILY	PIRSF000168:acyl-CoA oxidase	2	6.25	0.026447	WBGENE00010336, WBGENE00008167	4	7	788	56.2857	0.0772612	0.0772612	8.09123
	UP_KEYWORDS	Coiled coil	7	21.875	0.0269803	WBGENE00018898, WBGENE00009200, WBGENE00004464, WBGENE00010044, WBGENE00195093, WBGENE00016650, WBGENE00009671	32	1536	20236	2.88192	0.707939	0.707939	22.68
	INTERPRO	IPR025110:Domain of unknown function DUF4009	2	6.25	0.0318329	WBGENE00009221, WBGENE00007228	27	18	14488	59.6214	0.896123	0.6777	28.452
	COG_ONTOLOGY	Lipid metabolism	3	9.375	0.0332198	WBGENE00007330, WBGENE00019978, WBGENE00008167	5	96	1218	7.6125	0.0963854	0.0963854	10.089
	GOTERM_BP_DIRECT	GO:0006635~fatty acid beta-oxidation	2	6.25	0.0362959	WBGENE00010336, WBGENE00008167	26	17	11516	52.1086	0.891202	0.425678	30.9619
	INTERPRO	IPR006091:Acyl-CoA oxidase/dehydrogenase, central domain	2	6.25	0.0370428	WBGENE00010336, WBGENE00008167	27	21	14488	51.1041	0.928798	0.585527	32.3378
	GOTERM_BP_DIRECT	GO:0008406~gonad development	4	12.5	0.0376507	WBGENE00018898, WBGENE00009211, WBGENE00010044, WBGENE00009671	26	345	11516	5.13534	0.900008	0.369053	31.9283
	INTERPRO	IPR013786:Acyl-CoA dehydrogenase/oxidase, N-terminal	2	6.25	0.0387734	WBGENE00010336, WBGENE00008167	27	22	14488	48.7811	0.937222	0.499446	33.5857
	INTERPRO	IPR020845:AMP-binding, conserved site	2	6.25	0.0387734	WBGENE00009221, WBGENE00007228	27	22	14488	48.7811	0.937222	0.499446	33.5857
	INTERPRO	IPR009100:Acyl-CoA dehydrogenase/oxidase	2	6.25	0.040501	WBGENE00010336, WBGENE00008167	27	23	14488	46.6602	0.94465	0.439439	34.8107
	INTERPRO	IPR009075:Acyl-CoA dehydrogenase/oxidase C-terminal	2	6.25	0.040501	WBGENE00010336, WBGENE00008167	27	23	14488	46.6602	0.94465	0.439439	34.8107
	KEGG_PATHWAY	cel01040:Biosynthesis of unsaturated fatty acids	2	6.25	0.0407974	WBGENE00010336, WBGENE00008167	10	14	3036	43.3714	0.527517	0.13925	26.4374
	GOTERM_CC_DIRECT	GO:0005777~peroxisome	2	6.25	0.0482891	WBGENE00010336, WBGENE00008167	16	37	11239	37.9696	0.568892	0.568892	30.118
	GOTERM_MF_DIRECT	GO:0003995~acyl-CoA dehydrogenase activity	2	6.25	0.0502337	WBGENE00010336, WBGENE00008167	22	23	9393	37.1265	0.879139	0.652349	37.7679
	INTERPRO	IPR000873:AMP-dependent synthetase/ligase	2	6.25	0.0508043	WBGENE00009221, WBGENE00007228	27	29	14488	37.0064	0.974004	0.455726	41.7023
	GOTERM_BP_DIRECT	GO:0033539~fatty acid beta-oxidation using acyl-CoA dehydrogenase	2	6.25	0.0508707	WBGENE00010336, WBGENE00008167	26	24	11516	36.9103	0.956396	0.406728	40.7399
	GOTERM_MF_DIRECT	GO:0052890~oxidoreductase activity, acting on the CH-CH group of donors, with a flavin as acceptor	2	6.25	0.0523623	WBGENE00010336, WBGENE00008167	22	24	9393	35.5795	0.889761	0.520511	39.0398
	GOTERM_BP_DIRECT	GO:0002119~nematode larval development	9	28.125	0.054074	WBGENE00018898, WBGENE00015486, WBGENE00004464, WBGENE00001973, WBGENE00010629, WBGENE00009211, WBGENE00012243, WBGENE00010044, WBGENE00009671	26	1993	11516	2.00015	0.964402	0.379043	42.714
	KEGG_PATHWAY	cel00650:Butanoate metabolism	2	6.25	0.0578243	WBGENE00007330, WBGENE00019978	10	20	3036	30.36	0.657726	0.163635	35.5355
	GOTERM_BP_DIRECT	GO:0055088~lipid homeostasis	2	6.25	0.0591039	WBGENE00010336, WBGENE00008167	26	28	11516	31.6374	0.974148	0.366769	45.6946
	GOTERM_MF_DIRECT	GO:0016491~oxidoreductase activity	4	12.5	0.0653411	WBGENE00000983, WBGENE00019978, WBGENE00008167, WBGENE00014000	22	421	9393	4.05658	0.937371	0.499741	46.3055
	GOTERM_BP_DIRECT	GO:0006898~receptor-mediated endocytosis	5	15.625	0.070974	WBGENE00018898, WBGENE00015486, WBGENE00012243, WBGENE00010044, WBGENE00009671	26	733	11516	3.0213	0.987931	0.387858	52.1826
	GOTERM_MF_DIRECT	GO:0016627~oxidoreductase activity, acting on the CH-CH group of donors	2	6.25	0.0754791	WBGENE00010336, WBGENE00008167	22	35	9393	24.3974	0.959952	0.474567	51.4329
	GOTERM_MF_DIRECT	GO:0000062~fatty-acyl-CoA binding	2	6.25	0.0754791	WBGENE00010336, WBGENE00008167	22	35	9393	24.3974	0.959952	0.474567	51.4329
	UP_KEYWORDS	FAD	2	6.25	0.0991565	WBGENE00010336, WBGENE00008167	32	68	20236	18.5993	0.990896	0.904586	62.5452

## Sheet: Down-Regulated Genes
Gene Classes
Category	Term	Count	%	PValue	Genes	List Total	Pop Hits	Pop Total	Fold Enrichment	Bonferroni	Benjamini	FDR
KEGG_PATHWAY	cel01100:Metabolic pathways	4	12.1212	0.0113969	WBGENE00018151, WBGENE00001606, WBGENE00020185, WBGENE00009161	4	684	3036	4.4386	0.108298	0.108298	6.65125
GOTERM_BP_DIRECT	GO:0009792~embryo development ending in birth or egg hatching	11	33.3333	0.0148962	WBGENE00001915, WBGENE00018151, WBGENE00020604, WBGENE00004798, WBGENE00017986, WBGENE00016576, WBGENE00006331, WBGENE00002181, WBGENE00001945, WBGENE00009161, WBGENE00006775	20	3091	11516	2.04911	0.534863	0.534863	13.5142
GOTERM_BP_DIRECT	GO:0001764~neuron migration	2	6.06061	0.060914	WBGENE00002181, WBGENE00006775	20	38	11516	30.3053	0.959452	0.798634	45.5557
KEGG_PATHWAY	cel01230:Biosynthesis of amino acids	2	6.06061	0.0657211	WBGENE00001606, WBGENE00020185	4	68	3036	22.3235	0.493283	0.288159	33.5155
GOTERM_BP_DIRECT	GO:0002119~nematode larval development	7	21.2121	0.0953474	WBGENE00001915, WBGENE00018151, WBGENE00020604, WBGENE00019760, WBGENE00001945, WBGENE00009161, WBGENE00006775	20	1993	11516	2.02238	0.993966	0.81795	62.0679
